# Supplementary material for: NMR Investigation of the Supramolecular Complex Formed by a Phenylboronic Acid-Ferrocene Electroactive Probe and Native or Derivatized β-Cyclodextrin
Source: Int J Mol Sci. 2022 May 27;23(11):6045. doi: 10.3390/ijms23116045 (PMC9181428; doi:10.3390/ijms23116045)
Supplement: Supplementary file 1 [file ijms-23-06045-s001.zip]

Archive with 1 entries (1 files):
- supporting_information.pdf
